# Supplementary material for: Immunoglobulin G Subclass-Specific Glycosylation Changes in Rheumatoid Arthritis
Source: Int J Mol Sci. 2025 Oct 2;26(19):9626. doi: 10.3390/ijms26199626 (PMC12525468; doi:10.3390/ijms26199626)
Supplement: Supplementary file 1 [file ijms-26-09626-s001.zip]

Archive with 1 entries (1 files):
- ijms-3862394-supplementary.pdf
